# Supplementary material for: Cell of origin and mutation pattern define three clinically distinct classes of sebaceous carcinoma
Source: Nat Commun. 2018 May 14;9:1894. doi: 10.1038/s41467-018-04008-y (PMC5951856; doi:10.1038/s41467-018-04008-y)
Supplement: Supplementary file 2 — Supplementary Dataset 1 [file 41467_2018_4008_MOESM2_ESM.xlsx]

## Sheet: SeC sample overview
Sample #	Age	Location	Histopathology	Other stains	Solar Elastosis	Circumscription	Mutations	Muts/Mb	Mutational class	SSNV	Indel	Mismatch repair	ZNF750	HRAS	KRAS
1	69	left upper eyelid	Mod-diff	N.A.	minimal	WC	73	1.16763	LOW/MSI	41	32		p.Y205Kfs*163
2	79	left upper eyelid	Mod-diff	N.A.	minimal	WC	118	1.8874	LOW/MSI	101	17		p.Q279*
3	73	left upper lid	Mod-diff, infiltrative pattern	N.A.	minimal	INFILT	139	2.22329	LOW	110	29		p.E154delinsE
4	74	left upper eyelid	Well-diff	N.A.	minimal	WC	157	2.5112	LOW/MSI	118	39		p.S52*
5	73	left upper eyelid	Poorly diff	N.A.	minimal	INFILT	173	2.76711	LOW/MSI	140	33		p.K221Lfs*146
6	71	right upper eyelid	Mod-diff	adipophilin+	not assessable	WC	287	4.59053	LOW	201	86
7	72	right lower eyelid	Poorly diff	N.A.	minimal	INFILT	339	5.42226	LOW	260	79		p.K221Lfs*146
8	66	left upper eyelid	Poorly diff	N.A.	minimal	INFILT	471	7.53359	LOW	428	43		p.C34L
9	79	right upper eyelid	Poorly diff	N.A.	minimal	INFILT	495	7.91747	LOW	455	40		p.C27R
10	84	left root nose	Mod-diff-germ dom	adipophilin+	severe	not assessable	164	2.62316	LOW	146	18		p.Y302*fs*1		p.Q61L
11	58	left cavum concha	Well-diff	N.A.	moderate	INFILT	275	4.39859	LOW	248	27
12	65	left lateral forehead	Mod-diff	N.A.	moderate	not assessable	326	5.21433	LOW	301	25			p.G13R
13	82	right cheek	Mod-diff-squamous diff	N.A.	minimal	WC	348	5.56622	LOW	314	34			p.K117N
14	57	upper back	Well-diff-germ dom	N.A.	minimal	WC	902	14.4274	MSI	614	288				p.G13D
15	92	left forehead	Mod-diff, with mucin	adipophilin+	severe	WC	1362	21.785	MSI	967	395	MSH2 p.K104*
16	76	left mid lateral back	Well-diff-germ dom	N.A.	minimal	WC	2192	35.0608	MSI	1387	805	MLH1 p.T288=fs*
17	77	right mid back	Well-diff-germ dom	N.A.	minimal	WC	2451	39.2035	MSI	1908	543	MSH6 p.R911* germline		p.A18V
18	76	lower back	Well-differentiated- sebocyte dominant	N.A.	minimal	WC	2941	47.0409	MSI	1853	1088	MSH2 p.R621*		p.G12S
19	42	back	Well-differentiated-germinative dominant	N.A.	minimal	WC	3415	54.6225	MSI	2350	1065	MSH2 p.R383*			p.A146T
20	55	right shoulder	Mod-diff	N.A.	minimal	WC	3298	52.7511	MSI	2187	1111	MSH6 p.I855=fs*		p.A146V
21	78	left shoulder	Well-differentiated-germinative dominant	N.A.	moderate	WC	3483	55.7102	MSI	1835	1648	MLH1 p.R162*		p.A146T
22	73	left forehead	Mod-diff-germinative dominant, MSH-2 loss IHC	N.A.	moderate	WC	5165	82.6136	MSI	3678	1487	MSH2 p.L431*		p.G12S
23	84	left cheek	Mod to poor diff	adipophilin+	moderate	INFILT	968	15.483	UV	929	39			p.K117N
24	98	upper back	Mod to poor diff	adipophilin+	moderate	INFILT	2075	33.1894	UV	2031	44
25	87	left infraauricular	Mod-diff-germ dom	N.A.	severe	Focally INFILT	2813	44.9936	UV	2693	120
26	84	left posterior upper arm	Mod-diff with high grade atypia and intrepidermal CA	N.A.	severe	INFILT	4074	65.1631	UV	4014	60		p.W207*
27	75	right lower lip (mucosal surface)		N.A.	not assessable	WC	4719	75.4798	UV	4675	44
28	82	nasal tip, anterior	Mod-diff	adipophilin+	moderate	WC	5381	86.0685	UV	5277	104		p.G320*
29	84	left cheek	Mod-diff	adipophilin+	moderate	INFILT	8698	139.123	UV	8629	69
30	68	anterior right neck	Mod-diff with med grade atypia and intrepidermal CA	adipophilin+	severe	INFILT	9129	146.017	UV	9006	123				p.I187N
31	82	left helix	Mod-diff-squamous diff	adipophilin+	severe	WC	10618	169.834	UV	10450	168
32	87	left cheek	Mod-diff with med grade atypia and intrepidermal CA	N.A.	severe	INFILT	36659	586.356	UV	36575	84		p.M1L
N.A. = not assessed
