# Supplementary material for: Cell of origin and mutation pattern define three clinically distinct classes of sebaceous carcinoma
Source: Nat Commun. 2018 May 14;9:1894. doi: 10.1038/s41467-018-04008-y (PMC5951856; doi:10.1038/s41467-018-04008-y)
Supplement: Supplementary file 4 — Supplementary Dataset 3 [file 41467_2018_4008_MOESM4_ESM.xlsx]

## Sheet: 1
Location	(Major, Minor)	Size (Mb)	Cytoband(s)	State
8:190,824-139,603,666	(2, 1)	139.41	8p23.3 - 8q24.23	Moderate Amp.

## Sheet: 2
Location	(Major, Minor)	Size (Mb)	Cytoband(s)	State
1:14,970-144,817,965	(2, 1)	144.8	1p36.33 - 1q21.1	Moderate Amp.
2:98,205,988-234,651,783	(2, 1)	136.45	2q11.2 - 2q37.1	Moderate Amp.
3:93,603,572-123,286,608	(2, 2)	29.68	3q11.1 - 3q21.1	Balanced Moderate Amp.
4:59,323-190,873,316	(2, 0)	190.81	4p16.3 - 4q35.2	CN-LOH
6:311,880-170,893,386	(2, 2)	170.58	6p25.3 - 6q27	Balanced Moderate Amp.
9:115,095,064-131,020,733	(2, 2)	15.93	9q32 - 9q34.11	Balanced Moderate Amp.
12:52,679,735-133,810,693	(2, 1)	81.13	12q13.13 - 12q24.33	Moderate Amp.
14:36,003,248-102,549,882	(2, 2)	66.55	14q13.2 - 14q32.31	Balanced Moderate Amp.
16:55,844,429-90,172,566	(2, 0)	34.33	16q12.2 - 16q24.3	CN-LOH
17:11,206-52,978,051	(2, 0)	52.97	17p13.3 - 17q22	CN-LOH
17:56,647,746-60,741,908	(4, 0)	4.09	17q22 - 17q23.2	Multi-copy gain LOH
19:1,205,798-10,024,158	(2, 0)	8.82	19p13.3 - 19p13.2	CN-LOH
19:10,024,159-14,627,277	(3, 2)	4.6	19p13.2 - 19p13.12	Multi-copy Moderate Amp. of both alleles
19:30,308,044-35,757,581	(2, 2)	5.45	19q12 - 19q13.12	Balanced Moderate Amp.
21:40,752,213-48,083,294	(2, 2)	7.33	21q22.2 - 21q22.3	Balanced Moderate Amp.
22:20,455,994-42,522,500	(2, 0)	22.07	22q11.21 - 22q13.2	CN-LOH

## Sheet: 3
Location	(Major, Minor)	Size (Mb)	Cytoband(s)	State
4:59,323-114,095,571	(1, 0)	114.04	4p16.3 - 4q25	LOH
20:39,796,492-62,059,719	(2, 2)	22.26	20q12 - 20q13.33	Balanced Moderate Amp.

## Sheet: 4
Location	(Major, Minor)	Size (Mb)	Cytoband(s)	State
2:108,496,424-243,064,437	(2, 1)	134.57	2q12.3 - 2q37.3	Moderate Amp.
4:9,452,086-190,947,538	(2, 0)	181.5	4p16.1 - 4q35.2	CN-LOH
5:61,802,068-180,687,001	(2, 0)	118.88	5q12.1 - 5q35.3	CN-LOH
6:79,655,017-82,935,193	(2, 0)	3.28	6q14.1	CN-LOH
6:82,935,194-170,893,386	(2, 1)	87.96	6q14.1 - 6q27	Moderate Amp.
7:7,491,950-158,937,412	(2, 1)	151.45	7p21.3 - 7q36.3	Moderate Amp.
8:193,722-100,108,539	(2, 0)	99.91	8p23.3 - 8q22.2	CN-LOH
8:101,225,318-113,246,593	(2, 2)	12.02	8q22.2 - 8q23.3	Balanced Moderate Amp.
8:119,390,330-128,750,493	(2, 1)	9.36	8q24.12 - 8q24.21	Moderate Amp.
9:15,081-69,218,509	(2, 0)	69.2	9p24.3 - 9q21.11	CN-LOH
12:57,994,107-62,654,120	(3, 1)	4.66	12q13.3 - 12q14.1	Multi-copy Moderate Amp.
13:19,747,910-48,523,074	(3, 0)	28.78	13q12.11 - 13q14.2	Multi-copy gain LOH
13:48,523,075-53,617,239	(1, 0)	5.09	13q14.2 - 13q14.3	LOH
13:53,617,240-115,070,263	(3, 0)	61.45	13q14.3 - 13q34	Multi-copy gain LOH
16:97,080-14,988,854	(2, 0)	14.89	16p13.3 - 16p13.11	CN-LOH
17:11,206-81,050,911	(2, 0)	81.04	17p13.3 - 17q25.3	CN-LOH
19:39,340,340-52,147,031	(4, 1)	12.81	19q13.2 - 19q13.41	Multi-copy Moderate Amp.
20:76,646-62,926,243	(2, 2)	62.85	20p13 - 20q13.33	Balanced Moderate Amp.
21:9,826,203-48,083,294	(2, 0)	38.26	21p11.2 - 21q22.3	CN-LOH

## Sheet: 5
Location	(Major, Minor)	Size (Mb)	Cytoband(s)	State
1:19,413,173-25,558,594	(1, 0)	6.15	1p36.13 - 1p36.11	LOH
1:156,810,665-183,177,015	(2, 1)	26.37	1q23.1 - 1q25.3	Moderate Amp.
1:186,120,738-193,205,385	(2, 1)	7.08	1q31.1 - 1q31.2	Moderate Amp.
2:178,299,055-228,767,717	(2, 1)	50.47	2q31.2 - 2q36.3	Moderate Amp.
2:228,767,718-243,064,437	(2, 0)	14.3	2q36.3 - 2q37.3	CN-LOH
4:59,323-169,552,767	(1, 0)	169.49	4p16.3 - 4q32.3	LOH
7:100,959,621-105,738,135	(1, 0)	4.78	7q22.1 - 7q22.3	LOH
8:192,887-29,195,798	(1, 0)	29	8p23.3 - 8p12	LOH
9:77,745,494-141,111,400	(2, 1)	63.37	9q21.13 - 9q34.3	Moderate Amp.
10:102,300,391-127,349,589	(1, 0)	25.05	10q24.31 - 10q26.13	LOH
13:19,751,067-111,357,867	(1, 0)	91.61	13q12.11 - 13q34	LOH
17:3,802,228-19,314,490	(2, 0)	15.51	17p13.2 - 17p11.2	CN-LOH
17:19,839,599-42,851,859	(1, 0)	23.01	17p11.2 - 17q21.31	LOH
17:49,353,227-54,990,752	(3, 0)	5.64	17q21.33 - 17q22	Multi-copy gain LOH
17:62,510,347-66,409,774	(3, 0)	3.9	17q23.3 - 17q24.2	Multi-copy gain LOH
18:116,842-47,802,747	(1, 0)	47.69	18p11.32 - 18q21.1	LOH
18:55,996,227-77,693,968	(1, 0)	21.7	18q21.31 - 18q23	LOH
20:76,646-23,028,098	(1, 0)	22.95	20p13 - 20p11.21	LOH
20:30,539,678-57,428,035	(2, 1)	26.89	20q11.21 - 20q13.32	Moderate Amp.
22:25,120,854-45,241,148	(1, 0)	20.12	22q11.23 - 22q13.31	LOH

## Sheet: 6
Location	(Major, Minor)	Size (Mb)	Cytoband(s)	State
1:52,402,966-67,390,344	(2, 0)	14.99	1p32.3 - 1p31.3	CN-LOH
1:92,446,200-224,581,529	(2, 1)	132.14	1p22.1 - 1q42.11	Moderate Amp.
3:369,850-183,772,508	(2, 1)	183.4	3p26.3 - 3q27.1	Moderate Amp.
4:37,857,229-190,947,538	(2, 0)	153.09	4p14 - 4q35.2	CN-LOH
5:143,162-180,687,001	(2, 1)	180.54	5p15.33 - 5q35.3	Moderate Amp.
7:103,123,320-142,478,756	(2, 1)	39.36	7q22.1 - 7q34	Moderate Amp.
8:192,887-132,002,638	(2, 1)	131.81	8p23.3 - 8q24.22	Moderate Amp.
9:24,851-132,566,351	(2, 1)	132.54	9p24.3 - 9q34.11	Moderate Amp.
12:550,010-9,456,570	(3, 1)	8.91	12p13.33 - 12p13.31	Multi-copy Moderate Amp.
12:70,736,038-107,254,045	(2, 1)	36.52	12q15 - 12q23.3	Moderate Amp.
13:19,751,067-113,862,337	(3, 1)	94.11	13q12.11 - 13q34	Multi-copy Moderate Amp.
14:24,658,349-96,968,712	(2, 1)	72.31	14q12 - 14q32.2	Moderate Amp.
18:180,236-78,005,159	(2, 0)	77.82	18p11.32 - 18q23	CN-LOH

## Sheet: 7
Location	(Major, Minor)	Size (Mb)	Cytoband(s)	State
1:201,384,341-243,288,961	(2, 1)	41.9	1q32.1 - 1q43	Moderate Amp.
2:238,737,860-243,064,437	(3, 0)	4.33	2q37.3	Multi-copy gain LOH
3:141,277,728-167,510,377	(2, 1)	26.23	3q23 - 3q26.1	Moderate Amp.
8:192,887-146,278,682	(2, 1)	146.09	8p23.3 - 8q24.3	Moderate Amp.
9:15,909-141,111,400	(2, 0)	141.1	9p24.3 - 9q34.3	CN-LOH
10:11,308,561-14,595,320	(3, 1)	3.29	10p14 - 10p13	Multi-copy Moderate Amp.
10:131,761,899-135,440,068	(2, 1)	3.68	10q26.3	Moderate Amp.
12:78,786-105,460,345	(2, 0)	105.38	12p13.33 - 12q23.3	CN-LOH
12:113,599,698-133,810,693	(2, 0)	20.21	12q24.13 - 12q24.33	CN-LOH
13:19,747,910-115,067,205	(3, 0)	95.32	13q12.11 - 13q34	Multi-copy gain LOH
14:24,583,906-42,373,360	(1, 0)	17.79	14q11.2 - 14q21.1	LOH
14:51,192,546-58,869,397	(2, 0)	7.68	14q22.1 - 14q23.1	CN-LOH
14:95,786,048-101,006,832	(2, 0)	5.22	14q32.13 - 14q32.2	CN-LOH
19:19,379,439-51,320,936	(2, 1)	31.94	19p13.11 - 19q13.33	Moderate Amp.
20:11,899,734-44,644,888	(3, 0)	32.75	20p12.2 - 20q13.12	Multi-copy gain LOH

## Sheet: 8
Location	(Major, Minor)	Size (Mb)	Cytoband(s)	State
1:120,497,663-144,220,786	(1, 0)	23.72	1p12 - 1q21.1	LOH
1:242,612,656-249,152,329	(1, 0)	6.54	1q43 - 1q44	LOH
2:218,507-28,752,183	(2, 1)	28.53	2p25.3 - 2p23.2	Moderate Amp.
3:98,506,880-105,085,640	(1, 0)	6.58	3q12.1 - 3q13.11	LOH
3:105,389,077-148,563,210	(2, 0)	43.17	3q13.11 - 3q24	CN-LOH
3:156,877,194-186,502,220	(2, 1)	29.63	3q25.31 - 3q27.3	Moderate Amp.
4:59,323-111,409,696	(1, 0)	111.35	4p16.3 - 4q25	LOH
4:111,409,697-190,947,538	(2, 0)	79.54	4q25 - 4q35.2	CN-LOH
6:304,628-10,400,680	(1, 0)	10.1	6p25.3 - 6p24.3	LOH
6:10,400,681-15,249,085	(2, 1)	4.85	6p24.3 - 6p22.3	Moderate Amp.
6:74,492,337-80,982,851	(4, 1)	6.49	6q13 - 6q14.1	Multi-copy Moderate Amp.
6:87,795,216-108,066,152	(1, 0)	20.27	6q14.3 - 6q21	LOH
7:6,825,580-11,013,619	(1, 0)	4.19	7p22.1 - 7p21.3	LOH
7:11,013,620-143,880,547	(2, 0)	132.87	7p21.3 - 7q35	CN-LOH
8:48,874,076-93,074,773	(2, 1)	44.2	8q11.21 - 8q21.3	Moderate Amp.
8:93,074,774-145,106,166	(3, 1)	52.03	8q21.3 - 8q24.3	Multi-copy Moderate Amp.
9:213,766-43,628,633	(2, 0)	43.41	9p24.3 - 9p11.2	CN-LOH
10:94,555-22,606,812	(2, 1)	22.51	10p15.3 - 10p12.2	Moderate Amp.
10:69,565,341-87,406,958	(3, 1)	17.84	10q21.3 - 10q23.1	Multi-copy Moderate Amp.
10:89,264,338-135,440,068	(1, 0)	46.18	10q23.2 - 10q26.3	LOH
11:89,867,818-95,710,475	(3, 1)	5.84	11q14.3 - 11q21	Multi-copy Moderate Amp.
11:107,374,830-119,063,860	(1, 0)	11.69	11q22.3 - 11q23.3	LOH
11:128,807,573-134,072,710	(1, 0)	5.27	11q24.3 - 11q25	LOH
12:7,066,817-39,069,518	(1, 0)	32	12p13.31 - 12q12	LOH
12:65,130,784-70,687,850	(1, 0)	5.56	12q14.3 - 12q15	LOH
13:19,752,386-40,174,968	(2, 1)	20.42	13q12.11 - 13q14.11	Moderate Amp.
13:40,174,969-76,429,395	(1, 0)	36.25	13q14.11 - 13q22.2	LOH
13:94,958,234-103,704,969	(2, 0)	8.75	13q31.3 - 13q33.1	CN-LOH
14:19,553,365-75,745,480	(2, 0)	56.19	14q11.2 - 14q24.3	CN-LOH
16:32,182,381-90,172,566	(1, 0)	57.99	16p11.2 - 16q24.3	LOH
17:7,497,556-12,608,444	(3, 0)	5.11	17p13.1 - 17p12	Multi-copy gain LOH
17:12,608,445-17,669,288	(1, 0)	5.06	17p12 - 17p11.2	LOH
17:44,771,841-62,488,783	(2, 0)	17.72	17q21.31 - 17q23.3	CN-LOH
18:117,043-78,005,159	(2, 2)	77.89	18p11.32 - 18q23	Balanced Moderate Amp.
19:282,752-3,062,171	(3, 0)	2.78	19p13.3	Multi-copy gain LOH
21:15,013,666-48,083,294	(2, 1)	33.07	21q11.2 - 21q22.3	Moderate Amp.
22:46,085,592-50,720,282	(1, 0)	4.63	22q13.31 - 22q13.33	LOH

## Sheet: 9
Location	(Major, Minor)	Size (Mb)	Cytoband(s)	State
1:120,497,663-144,220,786	(1, 0)	23.72	1p12 - 1q21.1	LOH
1:242,612,656-249,152,329	(1, 0)	6.54	1q43 - 1q44	LOH
2:218,507-28,752,183	(2, 1)	28.53	2p25.3 - 2p23.2	Moderate Amp.
3:98,506,880-105,085,640	(1, 0)	6.58	3q12.1 - 3q13.11	LOH
3:105,389,077-148,563,210	(2, 0)	43.17	3q13.11 - 3q24	CN-LOH
3:156,877,194-186,502,220	(2, 1)	29.63	3q25.31 - 3q27.3	Moderate Amp.
4:59,323-111,409,696	(1, 0)	111.35	4p16.3 - 4q25	LOH
4:111,409,697-190,947,538	(2, 0)	79.54	4q25 - 4q35.2	CN-LOH
6:304,628-10,400,680	(1, 0)	10.1	6p25.3 - 6p24.3	LOH
6:10,400,681-15,249,085	(2, 1)	4.85	6p24.3 - 6p22.3	Moderate Amp.
6:74,492,337-80,982,851	(4, 1)	6.49	6q13 - 6q14.1	Multi-copy Moderate Amp.
6:87,795,216-108,066,152	(1, 0)	20.27	6q14.3 - 6q21	LOH
7:6,825,580-11,013,619	(1, 0)	4.19	7p22.1 - 7p21.3	LOH
7:11,013,620-143,880,547	(2, 0)	132.87	7p21.3 - 7q35	CN-LOH
8:48,874,076-93,074,773	(2, 1)	44.2	8q11.21 - 8q21.3	Moderate Amp.
8:93,074,774-145,106,166	(3, 1)	52.03	8q21.3 - 8q24.3	Multi-copy Moderate Amp.
9:213,766-43,628,633	(2, 0)	43.41	9p24.3 - 9p11.2	CN-LOH
10:94,555-22,606,812	(2, 1)	22.51	10p15.3 - 10p12.2	Moderate Amp.
10:69,565,341-87,406,958	(3, 1)	17.84	10q21.3 - 10q23.1	Multi-copy Moderate Amp.
10:89,264,338-135,440,068	(1, 0)	46.18	10q23.2 - 10q26.3	LOH
11:89,867,818-95,710,475	(3, 1)	5.84	11q14.3 - 11q21	Multi-copy Moderate Amp.
11:107,374,830-119,063,860	(1, 0)	11.69	11q22.3 - 11q23.3	LOH
11:128,807,573-134,072,710	(1, 0)	5.27	11q24.3 - 11q25	LOH
12:7,066,817-39,069,518	(1, 0)	32	12p13.31 - 12q12	LOH
12:65,130,784-70,687,850	(1, 0)	5.56	12q14.3 - 12q15	LOH
13:19,752,386-40,174,968	(2, 1)	20.42	13q12.11 - 13q14.11	Moderate Amp.
13:40,174,969-76,429,395	(1, 0)	36.25	13q14.11 - 13q22.2	LOH
13:94,958,234-103,704,969	(2, 0)	8.75	13q31.3 - 13q33.1	CN-LOH
14:19,553,365-75,745,480	(2, 0)	56.19	14q11.2 - 14q24.3	CN-LOH
16:32,182,381-90,172,566	(1, 0)	57.99	16p11.2 - 16q24.3	LOH
17:7,497,556-12,608,444	(3, 0)	5.11	17p13.1 - 17p12	Multi-copy gain LOH
17:12,608,445-17,669,288	(1, 0)	5.06	17p12 - 17p11.2	LOH
17:44,771,841-62,488,783	(2, 0)	17.72	17q21.31 - 17q23.3	CN-LOH
18:117,043-78,005,159	(2, 2)	77.89	18p11.32 - 18q23	Balanced Moderate Amp.
19:282,752-3,062,171	(3, 0)	2.78	19p13.3	Multi-copy gain LOH
21:15,013,666-48,083,294	(2, 1)	33.07	21q11.2 - 21q22.3	Moderate Amp.
22:46,085,592-50,720,282	(1, 0)	4.63	22q13.31 - 22q13.33	LOH

## Sheet: 10
Location	(Major, Minor)	Size (Mb)	Cytoband(s)	State
11:73,739,332-134,257,441	(2, 0)	60.52	11q13.4 - 11q25	CN-LOH

[truncated: 19 more sheets: 11, 12, 13, 15, 16, 17, 18, 21, 22, 23, 24, 25, 26, 27, 28, 29, 30, 31, 32]
