# Supplementary material for: Cell of origin and mutation pattern define three clinically distinct classes of sebaceous carcinoma
Source: Nat Commun. 2018 May 14;9:1894. doi: 10.1038/s41467-018-04008-y (PMC5951856; doi:10.1038/s41467-018-04008-y)
Supplement: Supplementary file 5 — Supplementary Dataset 4 [file 41467_2018_4008_MOESM5_ESM.xlsx]

## Sheet: sebaceous.20171026.smgs
#Gene	Indels	SNVs	Tot Muts	Covd Bps	Muts pMbp	P-value FCPT	P-value LRT	P-value CT	FDR FCPT	FDR LRT	FDR CT
TP53	4	17	21	61710	340.3	0	0	0	0	0	0
ZNF729	0	25	25	130688	191.3	0	0	0	0	0	0
NOTCH1	9	29	38	304446	124.82	2.33147e-15	2.88658e-15	0	9.04283e-12	4.66495e-12	0
CSMD1	0	48	48	455211	105.45	1.22125e-14	1.11022e-16	0	3.38337e-11	2.69132e-13	0
MUC16	0	112	112	1437726	77.9	0	0	0	0	0	0
TTN	2	195	197	4402420	44.75	0	0	0	0	0	0
ZNF735	0	15	15	50048	299.71	6.66134e-15	0	4.01249e-20	2.15306e-11	0	1.11163e-16
ZNF85	0	12	12	69263	173.25	1.56319e-13	0	1.46174e-18	3.78938e-10	0	3.54343e-15
ZNF429	0	14	14	76896	182.06	2.9865e-12	2.44249e-15	8.63364e-17	6.43524e-09	4.50184e-12	1.86036e-13
ZNF678	0	12	12	61534	195.01	4.97735e-12	2.55351e-15	1.56934e-16	9.65258e-09	4.50184e-12	3.04342e-13
FADS6	10	0	10	69312	144.28	1.47892e-11	0	2.34779e-16	2.60733e-08	0	4.13916e-13
CSMD3	2	37	39	474115	82.26	2.61491e-11	7.98417e-12	3.11217e-15	4.22591e-08	9.67731e-09	5.02953e-12
ZNF721	0	15	15	99936	150.1	3.74268e-10	6.4091e-12	5.0718e-14	5.18441e-07	8.28611e-09	7.02554e-11
MUC19	3	48	51	856286	59.56	3.42594e-10	7.33695e-11	5.03152e-14	5.11071e-07	7.90475e-08	7.02554e-11
ZNF761	0	10	10	80729	123.87	1.0183e-09	2.10942e-15	6.53839e-14	1.23424e-06	4.50184e-12	8.45327e-11
ZNF750	4	8	12	73088	164.19	9.23185e-10	7.28591e-11	1.08982e-13	1.19356e-06	7.90475e-08	1.32093e-10
ZNF90	0	9	9	72736	123.74	2.80412e-09	1.65301e-12	2.15657e-13	3.02112e-06	2.28977e-09	2.46014e-10
LRP1B	0	40	40	655473	61.02	1.78875e-09	3.23509e-10	3.62474e-13	2.04054e-06	2.98753e-07	3.90525e-10
ZNF679	0	12	12	50048	239.77	4.57159e-09	9.91429e-13	5.70785e-13	4.66615e-06	1.47898e-09	5.82591e-10
ZFHX4	1	32	33	360800	91.46	6.35862e-09	1.91138e-09	3.25712e-12	6.16563e-06	1.27819e-06	3.15827e-09
ELMSAN1	8	6	14	134752	103.89	1.03149e-07	1.87659e-10	4.85448e-11	9.52557e-05	1.81964e-07	4.48299e-08
OR4K1	0	11	11	30752	357.7	3.71272e-07	1.03778e-10	8.30802e-11	0.000288003	1.05924e-07	7.32352e-08
ZNF727	0	10	10	57726	173.23	2.76157e-07	9.1992e-10	1.04746e-10	0.000223146	7.13601e-07	8.83192e-08
AHNAK2	0	38	38	560945	67.74	1.78168e-07	9.9066e-08	1.12007e-10	0.000157055	4.00247e-05	9.05063e-08
IGFN1	0	34	34	407562	83.42	2.71162e-07	5.63487e-10	1.85927e-10	0.000223146	4.55321e-07	1.44227e-07
ZNF107	0	12	12	138336	86.75	5.04494e-07	9.07858e-09	3.44847e-10	0.000362357	5.86869e-06	2.57216e-07
ZNF675	0	7	7	65369	107.08	1.13714e-06	1.88619e-09	3.76302e-10	0.000760431	1.27819e-06	2.70282e-07
RREB1	7	11	18	188480	95.5	4.86952e-07	1.3196e-08	4.38986e-10	0.000362357	8.25519e-06	3.04045e-07
CCDC168	2	35	37	687473	53.82	6.66277e-07	1.48954e-07	6.91523e-10	0.000461468	5.66406e-05	4.62438e-07
UNC13C	1	22	23	277473	82.89	1.36479e-06	4.70232e-08	2.31858e-09	0.000882244	2.2242e-05	1.49881e-06
TTC6	0	17	17	107968	157.45	1.91022e-06	1.14082e-09	2.97678e-09	0.001195	8.50923e-07	1.86222e-06
KMT2D	7	31	38	640890	59.29	3.26137e-06	2.16821e-07	3.71364e-09	0.0019166	8.08618e-05	2.25058e-06
FAT3	3	29	32	488471	65.51	3.16504e-06	3.31672e-06	7.83652e-09	0.0019166	0.00071468	4.60526e-06
PRB2	0	12	12	46176	259.88	1.1142e-05	5.08104e-10	1.1281e-08	0.00617361	4.2842e-07	6.43448e-06
COL9A1	0	19	19	189371	100.33	6.41028e-06	2.08044e-08	1.47005e-08	0.00365631	1.18665e-05	8.14533e-06
ZNF479	0	10	10	61600	162.34	2.16277e-05	2.00349e-08	3.40566e-08	0.0107545	1.17739e-05	1.74368e-05
RP1L1	0	25	25	238815	104.68	1.28705e-05	4.01098e-10	3.38693e-08	0.00674588	3.53568e-07	1.74368e-05
AKAP6	0	20	20	257728	77.6	1.21381e-05	6.45398e-08	3.5066e-08	0.00653875	2.84459e-05	1.74368e-05
FLG	0	28	28	397638	70.42	1.36625e-05	7.85942e-07	3.46233e-08	0.00697257	0.000230936	1.74368e-05
USH2A	0	35	35	678043	51.62	3.13567e-05	1.02982e-07	5.05148e-08	0.0138205	4.07576e-05	2.44908e-05
SYNE1	0	49	49	1164316	42.08	6.49942e-05	1.90396e-06	5.51357e-08	0.0247144	0.000467386	2.60792e-05
LRRIQ3	0	12	12	88417	135.72	3.01164e-05	1.77472e-06	7.36993e-08	0.0135825	0.000452856	3.40298e-05
TMEM132C	1	16	17	126974	133.89	2.28434e-05	2.23086e-06	9.56008e-08	0.0110751	0.000527598	4.3116e-05
DSCAM	0	24	24	265978	90.23	2.69695e-05	1.41709e-09	1.00016e-07	0.0127566	1.01784e-06	4.40819e-05
OR4F6	1	6	7	30752	227.63	9.31254e-05	5.36823e-06	1.131e-07	0.0316839	0.00102065	4.87409e-05
CFH	0	16	16	165757	96.53	2.87181e-05	2.6753e-08	1.17583e-07	0.0132602	1.48235e-05	4.95714e-05
TCEB3CL	1	10	11	53792	204.49	5.90092e-05	2.97904e-08	1.3252e-07	0.0236263	1.56142e-05	5.46798e-05
TYR	0	11	11	57746	190.49	5.96963e-05	5.14653e-08	1.44773e-07	0.0236263	2.37635e-05	5.84912e-05
ZNF595	0	8	8	73024	109.55	7.49118e-05	5.67422e-08	1.86058e-07	0.026903	2.55907e-05	7.3637e-05
ZNF804B	0	15	15	138366	108.41	4.46101e-05	3.9058e-08	1.91999e-07	0.018807	1.94218e-05	7.44686e-05
PXDNL	0	19	19	181182	104.87	4.12483e-05	2.82874e-07	2.21699e-07	0.0177762	9.62416e-05	8.4302e-05
KCNA5	0	13	13	61409	211.7	6.90326e-05	7.55676e-08	2.5639e-07	0.0252594	3.25663e-05	9.56188e-05
NOTCH2	4	13	17	335195	50.72	8.77443e-05	4.46815e-06	2.68106e-07	0.0303862	0.000902613	9.81017e-05
