# Supplementary material for: Cell of origin and mutation pattern define three clinically distinct classes of sebaceous carcinoma
Source: Nat Commun. 2018 May 14;9:1894. doi: 10.1038/s41467-018-04008-y (PMC5951856; doi:10.1038/s41467-018-04008-y)
Supplement: Supplementary file 6 — Supplementary Dataset 5 [file 41467_2018_4008_MOESM6_ESM.xlsx]

## Sheet: Updated Data 120717
Sample #	Predicted neoantigen burden	% Predicted neoantigens that are clonal
1	2	0
2	5	100
3	15	33.33
4	0	0
5	40	57.5
6	14	85.71
7	37	35.14
8	28	46.43
9	119	54.71
10	30	43.33
11	47	38.3
12	11	36.36
13	5	80
14	233	0.43
15	118	41.53
16	419	96.42
17	513	72.71
18	460	73.26
19	535	30.65
20	285	60.35
21	203	75.37
22	804	67.29
23	154	48.05
24	286	80.07
25	395	43.04
26	620	15.32
27	1069	23.76
28	344	52.03
29	1190	55.13
30	976	53.89
31	872	64.22
32	5720	43.74
